# Supplementary material for: DACCOR–Detection, characterization, and reconstruction of repetitive regions in bacterial genomes
Source: PeerJ. 2018 May 29;6:e4742. doi: 10.7717/peerj.4742 (PMC5983011; doi:10.7717/peerj.4742)
Supplement: Supplemental Information 5 [file peerj-06-4742-s005.xlsx]

## Sheet: Supplementary_Table_1_snpTable16S
Position	Ref	ARG1	ARG2	ARG3	ARG4	BAL3	BAL73	BAL9	C22	C23	C24	C25	C26	C27	C28	C30	C31	C32	C33	C34	CDC	GHA1	GRA1	GRA2	HAIB	IND1	IND2	IRAB	N12	N13	N14	N15	N16	N17	N18	N19	N20	N21	NIC1	NIC2	PhiL1	S1	S10	S11	S12	S13	S14	S15	S16
250	A	N	.	N	N	.	.	N	N	N	N	N	.	.	N	T	N	N	.	N	N	.	N	.	N	.	N	N	N	.	.	.	.	.	N	N	.	N	.	.	.	.	N	N	N	.	X	.	.
254	G	N	.	N	N	.	.	N	N	N	N	N	.	.	N	X	N	N	N	N	N	.	N	.	N	.	N	N	N	.	.	.	.	.	N	N	.	N	.	.	.	N	N	N	N	.	C	.	.
271	A	X	.	.	N	.	.	N	N	N	N	N	N	.	N	C	.	N	.	N	N	.	N	.	N	.	N	N	N	.	.	.	.	.	N	N	.	X	.	.	.	N	X	N	N	.	X	.	.
301	C	.	.	N	.	.	.	N	.	N	N	N	.	.	N	N	N	N	.	N	N	.	N	.	N	.	N	N	.	.	.	.	.	.	N	.	.	N	.	.	.	.	X	N	N	.	T	.	.
484	C	N	.	N	N	.	.	N	.	N	N	N	.	.	N	N	N	N	.	N	N	.	N	.	.	.	N	N	.	.	.	.	N	.	N	N	.	N	.	.	.	.	G	N	N	.	N	.	.
499	T	N	.	.	N	.	.	N	.	N	N	N	.	.	N	N	N	N	.	N	N	.	N	.	N	.	N	N	N	.	.	N	N	.	N	N	.	N	.	.	.	.	C	N	N	.	N	.	.
692	A	.	.	N	.	.	.	.	.	N	N	N	.	.	N	A	N	N	.	N	N	.	N	.	N	.	N	N	.	.	.	.	.	.	N	.	.	N	.	.	.	.	N	N	N	.	N	.	.
724	T	.	.	N	.	.	.	N	.	N	N	N	.	.	N	N	N	N	.	N	.	.	N	.	N	.	N	N	.	.	.	.	N	.	N	.	.	N	.	.	.	.	N	N	N	.	N	.	.
834	C	N	.	N	N	.	.	N	N	N	N	N	.	.	N	N	N	N	N	N	N	.	N	.	N	.	N	N	N	.	.	.	N	.	N	N	.	N	.	.	.	.	X	N	N	.	X	.	.
843	T	.	.	N	N	.	.	N	.	N	X	N	.	.	N	X	N	N	.	.	N	.	N	.	N	.	N	N	N	N	X	N	N	.	N	N	.	N	.	.	.	.	X	N	N	.	X	.	.
844	T	N	.	N	N	.	.	N	N	N	X	N	N	.	N	G	X	N	N	X	N	.	N	.	N	.	N	N	N	N	X	N	N	.	N	X	.	N	.	.	.	.	X	N	N	.	N	.	.
845	G	X	.	N	N	.	.	N	N	N	N	N	N	.	.	N	X	N	.	X	N	.	N	.	N	.	N	N	X	.	.	N	N	.	N	N	.	X	.	.	.	.	N	N	N	N	N	.	.
847	T	.	.	N	N	.	N	N	.	N	N	N	.	.	.	.	.	N	.	N	N	.	N	.	N	.	N	N	.	N	.	.	N	.	N	.	.	N	.	.	.	.	.	N	A	N	.	.	.
857	G	.	.	N	N	.	.	N	N	.	.	N	.	.	.	.	.	N	.	N	N	.	N	.	N	.	N	N	N	.	.	.	.	.	N	.	.	.	.	.	.	.	.	N	.	.	.	.	.
884	T	N	N	N	X	.	.	N	.	N	X	N	.	.	X	X	X	A	N	X	N	.	N	.	N	.	N	N	.	X	X	N	X	.	N	X	.	.	.	.	.	.	X	N	N	N	X	.	X
888	G	N	N	N	X	.	.	N	N	N	X	N	N	.	X	X	X	X	.	.	N	.	N	.	N	.	N	N	N	X	X	N	X	N	N	X	.	X	.	.	.	.	X	N	.	.	X	.	X
908	G	N	.	N	.	.	.	N	N	N	.	N	N	.	.	N	X	.	.	.	N	.	N	.	N	.	N	N	N	.	.	.	.	.	N	.	.	N	.	.	.	.	N	N	N	.	.	.	.
909	A	N	.	N	.	.	.	N	N	N	.	N	.	.	.	N	N	.	.	.	N	.	N	.	N	.	N	N	N	.	.	.	.	.	N	.	.	N	.	.	.	.	N	N	N	.	.	.	.
916	C	N	.	N	.	.	.	N	.	N	.	N	.	.	.	.	N	.	.	.	N	.	N	.	N	.	N	N	N	.	.	.	.	.	N	.	.	N	.	.	.	.	.	N	N	.	.	.	.
931	A	N	.	N	X	.	.	N	.	N	C	N	.	.	X	N	N	N	.	X	N	.	N	.	N	.	N	N	.	N	N	.	X	.	N	X	.	N	.	.	.	.	C	N	N	.	N	.	.
936	C	N	.	N	N	.	.	N	.	N	N	N	.	.	N	N	N	N	.	N	N	.	N	.	N	.	N	N	.	.	N	.	.	.	N	.	.	N	.	.	.	.	X	N	N	.	A	.	.
1017	G	N	.	N	.	.	.	N	N	X	N	X	X	.	N	X	X	N	N	X	N	.	N	.	.	.	N	N	X	N	N	N	X	N	N	X	.	X	.	.	.	N	X	N	T	X	X	.	.
1018	G	N	.	N	.	.	.	.	.	.	N	.	.	.	N	.	.	N	.	.	N	.	N	.	.	.	N	N	.	.	.	.	.	.	N	N	.	.	.	.	.	.	.	N	.	.	.	.	.
1023	A	N	.	N	.	.	.	.	.	.	N	.	.	.	N	.	.	N	.	.	N	.	N	.	N	.	N	N	.	.	.	.	.	.	N	N	.	.	.	.	.	.	.	N	.	.	.	.	.
1024	A	N	.	N	.	.	.	N	N	X	N	X	X	.	N	X	X	N	N	X	N	.	N	.	N	.	N	N	X	N	X	N	X	N	N	X	.	X	.	.	.	N	X	N	A	X	X	.	.
1057	A	N	.	N	.	.	.	N	N	N	N	N	.	.	N	N	N	N	.	N	N	.	N	.	.	.	N	N	N	.	.	.	N	.	N	.	.	X	.	.	.	.	N	N	N	.	X	.	.
1162	T	N	.	.	N	.	.	.	.	N	N	N	.	.	N	N	N	N	.	N	N	.	N	.	N	.	N	N	.	.	.	.	.	.	N	N	.	N	.	.	.	.	X	N	N	.	T	.	.
1260	G	.	.	.	.	.	.	N	N	N	N	N	.	.	N	N	N	N	.	N	.	.	N	.	N	.	N	N	.	.	.	.	N	.	N	.	.	N	.	.	.	.	C	N	N	.	N	.	.
1320	C	N	.	N	N	.	.	N	N	N	N	N	N	.	N	N	X	N	.	N	N	.	N	.	N	.	N	N	.	.	.	.	N	.	N	X	.	N	.	.	.	.	X	N	N	.	N	.	.
1321	G	N	.	N	N	.	.	N	N	N	N	N	N	.	N	N	C	N	.	X	N	.	N	.	N	.	N	N	.	.	.	.	N	.	N	X	.	N	.	.	.	.	X	N	N	.	N	.	.
1357	A	N	.	N	N	.	.	N	N	N	N	N	N	.	N	N	N	N	.	N	N	.	N	.	N	.	N	N	.	.	.	.	N	.	N	.	.	N	.	.	.	.	C	N	N	.	N	.	.
1358	G	N	.	N	N	.	.	N	N	N	N	N	N	.	N	N	N	N	.	N	N	.	N	.	N	.	N	N	.	.	.	.	N	.	N	.	.	N	.	.	.	.	G	N	N	.	N	.	.
1359	A	N	.	N	N	.	.	N	N	N	N	N	N	.	N	N	N	N	.	N	N	.	N	.	N	.	N	N	.	.	.	.	N	.	N	.	.	N	.	.	.	.	A	N	N	.	N	.	.
1430	T	N	.	N	N	.	.	N	.	N	N	N	N	.	N	N	N	N	N	N	N	.	N	.	.	.	N	N	.	.	.	.	N	.	N	.	.	N	.	.	.	.	X	N	N	.	T	.	.
1431	T	X	.	N	N	.	.	N	.	N	N	N	N	.	N	N	N	N	.	N	N	.	N	.	.	.	N	N	N	.	.	.	N	.	N	N	.	N	.	.	.	.	G	N	N	.	G	.	.
1459	T	T	.	N	N	.	.	N	N	N	T	N	N	.	N	X	X	N	.	X	.	.	N	.	N	.	N	N	X	N	.	N	N	N	N	X	.	X	.	.	.	N	X	N	T	X	X	.	N
[truncated: 64 more columns]
